# Supplementary material for: Somatosensory input drives membrane potential dynamics in motor cortex during voluntary limb movement
Source: PLoS Biol. 2026 Apr 17;24(4):e3003749. doi: 10.1371/journal.pbio.3003749 (PMC13089743; doi:10.1371/journal.pbio.3003749)
Supplement: S1 Data — (XLSX) [file pbio.3003749.s008.xlsx]

## Sheet: Figure_1G_NC.csv
	0
0	3.72687
1	4.18032
2	3.51228
3	4.86711
4	0.763877
5	0.508732
6	2.75629
7	3.76113
8	5.98062
9	2.42608
10	4.87912
11	3.86994
12	5.29268
13	5.9208
14	8.66056
15	7.54876
16	4.12311
17	3.35604
18	1.45531
19	7.07133
20	4.78393
21	6.10025

## Sheet: Figure_1G_WT.csv
	0
0	15.1479
1	5.29029
2	4.80709
3	4.47452
4	9.31973
5	9.39236
6	13.2956
7	8.44743
8	5.19031
9	3.37083
10	3.45961
11	3.74829
12	10.8333
13	10.1351
14	1.38285
15	2.77888
16	3.84425
17	4.31742
18	13.7874
19	10.8461
20	7.60043
21	7.2804

## Sheet: Figure_1H_NC.csv
	0
0	19.1874
1	16.7236
2	25.3798
3	28.6381
4	32.2661
5	20.2589
6	26.9861
7	32.0657
8	24.1525
9	15.6141
10	28.9678
11	19.694
12	27.0043
13	40.5844
14	18.0087
15	48.9787
16	46.1583
17	32.463
18	23.2657
19	28.5564
20	43.2733
21	29.6215

## Sheet: Figure_1H_WT.csv
	0
0	55.0279
1	20.1314
2	57.7855
3	54.7372
4	49.2247
5	53.112
6	28.6471
7	26.3429
8	48.746
9	38.3786
10	27.3808
11	32.0101
12	32.6393
13	38.4815
14	28.0686
15	38.8061
16	57.2462
17	60.4344
18	50.2952
19	32.9904
20	47.0616
21	54.307

## Sheet: Figure_1I_NC.csv
	0
0	0.310489
1	0.449257
2	0.202359
3	0.710235
4	1.19509
5	0.277818
6	0.254364
7	1.37444
8	0.265867
9	1.41925
10	0.22992
11	0.370331
12	0.229899
13	0.312959
14	0.392511
15	0.418884
16	0.350699
17	0.44532
18	0.803579
19	0.317812
20	0.0929895
21	0.223278

## Sheet: Figure_1I_IT.csv
	0
0	0.0678333
1	0.120923
2	0.360906
3	0.164606
4	0.442565
5	0.160171
6	0.231059
7	0.347375
8	0.660471
9	0.621018
10	0.226818
11	0.586029
12	0.217744
13	0.22188
14	0.2916
15	0.246597
16	0.0570476
17	0.305646
18	0.0487586
19	0.180774
20	0.101208
21	0.113565

## Sheet: Figure_1K_NC.csv
	0
0	3.1862
1	2.01065
2	3.91669
3	1.41873
4	0.915
5	1.70592
6	2.69888
7	2.32154
8	3.69733
9	3.55453
10	1.97578
11	2.36195
12	2.87596
13	2.92173
14	4.8396
15	2.91714
16	3.17156
17	2.96874
18	3.5128
19	2.08187
20	2.40332
21	2.31733

## Sheet: Figure_1K_IT.csv
	0
0	0.902107
1	1.04826
2	1.39261
3	0.957724
4	0.594417
5	0.919789
6	1.03592
7	0.902667
8	0.98107
9	0.940095
10	2.24275
11	1.2803
12	1.03832
13	0.807778
14	0.820514
15	1.62501
16	0.998267
17	0.898746
18	1.59364
19	2.288
20	1.39466
21	1.02819

## Sheet: Figure_2A_spk_data.csv
	0
0	0.4757
1	0.3615
2	0.39505
3	0.20915
4	0.1222
5	0.87055
6	0.51185
7	1.9474
8	1.96675
9	1.45855
10	1.4839

## Sheet: Figure_2B_spk_data.csv
	0
0	-1.9032
1	-1.75125
2	-1.63825
3	-1.5299
4	-1.51805
5	-1.3649
6	-1.23975
7	-1.22125
8	-1.15425
9	-1.01325
10	-0.9993
11	-0.83095
12	-0.71495
13	-0.6832
14	-0.6695
15	-0.65605
16	-0.52825
17	-0.5043
18	-0.49595
19	-0.4855
20	-0.44055
21	-0.34995
22	-0.28345
23	-0.0867
24	1.01395
25	1.5936
26	1.65785
27	1.67495
28	1.7445
29	1.77965
30	-0.64005
31	-0.22645
32	-1.76795
33	-1.699
34	-1.6235
35	-1.5786
36	-1.53475
37	-1.3469
38	-1.2824
39	-1.21515
40	-1.0439
41	-0.9785
42	-0.8586
43	-0.8135
44	-0.65615
45	-0.61075
46	-0.5643
47	-0.437
48	-0.3991
49	-0.2902
50	-0.25385
51	-0.19225
52	-0.15435
53	-0.0244
54	-1.948
55	-1.72465
56	-1.5772
57	-1.40195
58	-1.31955
59	-1.2829
60	-1.02825
61	-0.8935
62	-0.7226
63	-0.52115
64	-0.41915
65	-0.31495
66	-0.24465
67	-0.1937
68	-1.9795
69	-1.94255
70	-1.89295
71	-1.7623
72	-1.64185
73	-1.54515
74	-1.2987
75	-1.06365
76	-0.9893
77	-0.8987
78	-0.8488
79	-0.7554
80	-0.6984
81	-0.65975
82	-0.49985
83	-0.3603
84	-0.24895
85	-0.1326
86	-1.8348
87	-1.7309
88	-1.70395
89	-1.53005
90	-1.4954
91	-1.33705
92	-1.1627
93	-1.0907
94	-0.9877
95	-0.83955
96	-0.7614
97	-0.69275
98	-0.61575
99	-0.58305
100	-0.32595
101	-0.206
102	-0.18355
103	-0.11905
104	-0.05155
105	1.9744
106	-1.97865
107	-1.9397
108	-1.81565
109	-1.7544
110	-1.7335
111	-1.31145
112	-1.09155
113	-1.06555
114	-0.884
115	-0.7296
116	-0.65955
117	-0.47715
118	-0.4361
119	-0.3551
120	-0.30925
121	-0.2027
122	-0.1423
123	1.85975
124	1.99925
125	-1.85075
126	-1.74265
127	-1.65525
128	-1.4418
129	-1.4097
130	-1.26565
131	-1.24505
132	-1.03785
133	-0.87465
134	-0.73855
135	-0.70505
136	-0.47365
137	-0.4466
138	-0.40145
139	-0.23655
140	-0.1907
141	-0.1744
142	-0.14785
143	-1.98125
144	-1.90075
145	-1.7639
146	-1.73225
147	-1.6702
148	-1.591
149	-1.5667
150	-1.44185
151	-1.3623
152	-1.29645
153	-1.2914
154	-1.2363
155	-1.19295
156	-1.1257
157	-1.06145
158	-0.92675
159	-0.85295
160	-0.77795
161	-0.56645
162	-0.50335
163	-0.37055
164	-0.2465
165	-0.201
166	-0.1278
167	-0.0917
168	-0.04555
169	-1.9336
170	-1.80975
171	-1.67575
172	-1.6341
173	-1.58495
174	-1.2827
175	-1.16895
176	-0.72315
177	-0.4471
178	-0.19835
179	-0.05765
180	-1.98805
181	-1.8335
182	-1.7307
183	-1.70025
184	-1.66725
185	-1.6188
186	-1.4552
187	-1.2687
188	-1.0997
189	-1.05515
190	-0.9001
191	-0.8819
192	-0.6175
193	-0.50625
194	-0.42385
195	-0.37405
196	-0.27605
197	-0.2494
198	-0.2018
199	-1.8405
200	-1.78385
201	-1.7171
202	-1.69775
203	-1.6649
204	-1.504
205	-1.40075
206	-1.36115
207	-1.33455
208	-1.25785
209	-1.15725
210	-1.097
211	-0.9617
212	-0.9419
213	-0.7976
214	-0.7348
215	-0.66845
216	-0.61825
217	-0.45695
218	-0.41955
219	-0.3885
220	-0.341
221	-0.2517
222	-0.18355
223	-0.0969
224	-1.90145
225	-1.88415
226	-1.87095
227	-1.64395
228	-1.24715
229	-1.07425
230	-0.9995
231	-0.8688
232	-0.6982
233	-0.6628
234	-0.4798
235	-0.42145
236	-0.22245
237	-1.9976
238	-1.84555
239	-1.6911
240	-1.61595
241	-1.4778
242	-1.4505
243	-1.413
244	-1.3778
245	-1.2248
246	-1.18265
247	-1.10275
248	-0.9677
249	-0.9335
250	-0.83905
251	-0.81625
252	-0.71455
253	-0.65605
254	-0.59245
255	-0.56105
256	-0.4806
257	-0.4453
258	-0.3007
259	1.7439
260	1.8691
261	-1.88985
262	-1.7416
263	-1.4433
264	-1.3219
265	-1.2885
266	-1.14755
267	-0.99155
268	-0.9323
269	-0.30935
270	-0.25195
271	-0.16305
272	-0.069
273	-1.95855
274	-1.93165
275	-1.8665
276	-1.8448
277	-1.76065
278	-1.71105
279	-1.63585
280	-1.5434
281	-1.5029
282	-1.25685
283	-1.11105
284	-0.98005
285	-0.9247
286	-0.9002
287	-0.8237
288	-0.67045
289	-0.6501
290	-0.5707
291	-0.56175
292	-0.4343
293	-0.40325
294	-0.3675
295	-0.3361
296	-0.3294
297	-0.3241
298	-0.28165
299	-0.2479
300	-0.1772
301	-0.1473
302	-0.1334
303	-0.09945
304	-1.9236
305	-1.4689
306	-0.9294
307	-0.8099
308	-0.5294
309	-1.95015
310	-1.84005
311	-1.74415
312	-1.50575
313	-1.2589
314	-0.6609
315	-0.5545
316	-0.2877
317	-1.92985
318	-1.8085
319	-1.7098
320	-1.69
321	-1.599
322	-1.49305
323	-1.3872
324	-1.3092
325	-1.249
326	-1.1764
327	-1.1061
328	-1.0831
329	-1.03035
330	-0.98905
331	-0.94185
332	-0.65275
333	-0.40045
334	-0.3809
335	-0.32815
336	-0.3101
337	-1.85965
338	-1.7657
339	-1.74595
340	-0.9007
341	-0.85705
342	-0.839
343	-0.70335
344	-0.6661
345	-0.5968
346	-0.5799
347	-0.2004
348	-1.96145
349	-1.7578
350	-1.5345
351	-1.2935
352	-1.0074
353	-0.1419
354	-1.9029
355	-1.8441
356	-1.806
357	-1.4827
358	-1.3795
359	-1.32145
360	-1.26655
361	-1.23375
362	-1.1734
363	-1.1088
364	-1.0798
365	-1.0023
366	-0.87735
367	-0.85045
368	-0.75665
369	-0.64805
370	-0.62275
371	-0.6139
372	-0.5513
373	-0.50915
374	-0.45275
375	-0.2986
376	-0.1921
377	-0.12425
378	1.8701
379	-1.6297
380	-1.4715
381	-1.3423
382	-0.94405
383	-0.8855
384	-0.807
385	-0.53055
386	-1.99805
387	-1.98335
388	-1.976
389	-1.9569
390	-1.8052
391	-1.73185
392	-1.70835
393	-1.53915
394	-1.42295
395	-1.38945
396	-1.07595
397	-1.00845
398	-0.98405
399	-0.5941
400	-0.46705
401	-0.3313
402	1.69165
403	1.82335
404	-1.69535
405	-1.6379
406	1.92115
407	-1.9135
408	-1.8941
409	-1.2564
410	-1.23675
411	-0.73805
412	-0.711
413	-0.41085
414	-0.86645
415	-0.5778
416	-0.4654
417	1.7734
418	1.85025
419	1.88065
420	1.9776
421	-1.918
422	-1.9034
423	-1.89155
424	-0.19655

[truncated: 126 more sheets: Figure_2D_spk_data.csv, Figure_2E_spk_data.csv, Figure_2G_NC_L23.csv, Figure_2G_NC_L5.csv, Figure_2G_IT_L23.csv, Figure_2G_IT_L5.csv, Figure_2I_NC_L23.csv, Figure_2I_NC_L5.csv, Figure_2I_IT_L23.csv, Figure_2I_IT_L5.csv, Figure_3E_move_L23_NC.csv, Figure_3E_move_L23_IT.csv, Figure_3E_move_L5_NC.csv, Figure_3E_move_L5_IT.csv, Figure_3E_quiet_L23_NC.csv, Figure_3E_quiet_L23_IT.csv, Figure_3E_quiet_L5_NC.csv, Figure_3E_quiet_L5_IT.csv, Figure_3F_IT.csv, Figure_3F_NC.csv …]
